# Supplementary material for: Influence of reproductive output on divorce rates in polar seabirds
Source: Ecol Evol. 2021 Sep 12;11(19):12989–3000. doi: 10.1002/ece3.7775 (PMC8495788; doi:10.1002/ece3.7775)
Supplement: Supplementary file 1 — Appendix S1 [file ECE3-11-12989-s001.xlsx]

## Sheet: For publi
Appendix 1. Divorce rates of birds
Latin name	Divorce rate	Seabird	Reference
Accipiter melanoleucus	12.8		Martin et al., 2014
Accipiter nisus	11.3		Culina et al., 2015
Acrocephalus sechellensis	0.6		Jeschke & Kokko, 2008
Aegithalos caudatus	63		Culina et al., 2015
Aethia cristatella	24	1	Jeschke & Kokko, 2008
Aethia cristatella	35.5	1	Bried & Jouventin, 2002
Aethia pusilla	36.4	1	Bried & Jouventin, 2002
Alauda arvensis	52.8		Jeschke & Kokko, 2008
Alca torda	5.7	1	Bried & Jouventin, 2002
Anas bahamensis	34.1		Jeschke & Kokko, 2008
Anas flavirostris	8.5		Culina et al., 2015
Anas laysanensis	27.3		Jeschke & Kokko, 2008
Anas platyrhynchos	9.1		Jeschke & Kokko, 2008
Anas sparsa	10		Jeschke & Kokko, 2008
Anser albifrons	1.2		Jeschke & Kokko, 2008
Anser anser	5.1		Ens et al., 1996
Anser anser	8.1		Ens et al., 1996
Anser brachyrhynchus	4.6		Jeschke & Kokko, 2008
Anser caerulescens	0.4		Jeschke & Kokko 2009
Aphelocoma coerulescens	0		Ens et al., 1996
Aphelocoma coerulescens	0.8		Ens et al., 1996
Aphelocoma coerulescens	2.6		Culina et al., 2015
Aptenodytes forsteri	85.4	1	Bried & Jouventin, 2002
Aptenodytes patagonicus	71.4	1	Jeschke & Kokko, 2008
Aptenodytes patagonicus	77.6	1	Bried & Jouventin, 2002
Aptenodytes patagonicus	81.2	1	Bried & Jouventin, 2002
Apus affinis	4.1		Jeschke & Kokko, 2008
Apus apus	0		Jeschke & Kokko, 2008
Ardea cinerea	100		Jeschke & Kokko, 2008
Ardea herodias	100		Jeschke & Kokko, 2008
Ardenna grisea	16	1	Jeschke & Kokko, 2008
Ardenna tenuirostris	17.8	1	Bried & Jouventin, 2002
Arenaria melanocephala	11		Culina et al., 2015
Athene cunicularia	8		Culina et al., 2015
Branta bernicla	4.5		Jeschke & Kokko, 2008
Branta canadensis	2.2		Jeschke & Kokko, 2008
Branta leucopsis	2		Ens et al., 1996
Branta leucopsis	2.6		Ens et al., 1996
Branta leucopsis	4.6		Ens et al., 1996
Branta sandvicensis	0.9		Jeschke & Kokko, 2008
Bubulcus ibis	100		Jeschke & Kokko, 2008
Bucephala islandica	16.7	1	Jeschke & Kokko, 2008
Bulweria bulwerii	21.5	1	Bried & Jouventin, 2002
Cacatua tenuirostris	7		Jeschke & Kokko, 2008
Calcarius lapponicus	67		Jeschke & Kokko, 2008
Calidris alpina	8		van Leeuwen et al., 2018
Calidris alpina	27.9		Jeschke & Kokko, 2008
Calidris himantopus	0		Jeschke & Kokko, 2008
Calidris maritima	8		Botero & Rubenstein 2012
Calidris mauri	38.5		Jeschke & Kokko, 2008
Calidris minutilla	3		Botero & Rubenstein 2012
Calidris pusilla	20		Ens et al., 1996
Calidris pusilla	32		Ens et al., 1996
Calidris pusilla	56		Jeschke & Kokko, 2008
Calonectris diomedea	3.6	1	Bried & Jouventin, 2002
Calonectris diomedea	6	1	Bried & Jouventin, 2002
Calyptorhynchus funereus	1		Jeschke & Kokko, 2008
Carpodacus mexicanus	6		Botero & Rubenstein 2012
Catharacta maccormicki	0	1	This study
Cepphus grylle	4.5	1	Bried & Jouventin, 2002
Cercotrichas galactotes	60		Culina et al., 2015
Charadrius bicinctus	56		Jeschke & Kokko, 2008
Charadrius marginatus	10		Culina et al., 2015
Charadrius melodus	66.7		Jeschke & Kokko, 2008
Charadrius melodus	80		Friedrich et al., 2015
Charadrius semipalmatus	53		Culina et al., 2015
Chenonetta jubata	0		Jeschke & Kokko, 2008
Chionis minor	100		Jeschke & Kokko, 2008
Chiroxiphia lanceolata	59.3		DuVal, 2013
Chloephaga picta	15.4		Jeschke & Kokko, 2008
Chroicocephalus novaehollandiae	10.5	1	Jeschke & Kokko, 2008
Chroicocephalus novaehollandiae	10.5	1	Bried & Jouventin, 2002
Ciconia ciconia	16.6		Jeschke & Kokko, 2008
Coloeus monedula	6		Culina et al., 2015
Columba livia	0		Jeschke & Kokko, 2008
Corvus coronoides	0		Jeschke & Kokko, 2008
Corvus mellori	7.5		Jeschke & Kokko, 2008
Cossypha natalensis	30.8		Jeschke & Kokko, 2008
Cyanistes caeruleus	25		Ens et al., 1996
Cygnus atratus	6.2		Jeschke & Kokko, 2008
Cygnus columbianus	0		Ens et al., 1996
Cygnus cygnus	5.6		Jeschke & Kokko, 2008
Cygnus olor	0.7		Ens et al., 1996
Cygnus olor	10.6		Ens et al., 1996
Daption capense	2.7	1	Bried & Jouventin, 2002
Daption capense	15	1	Bried & Jouventin, 2002
Daption capense	27	1	Bried & Jouventin, 2002
Delichon urbicum	100		Jeschke & Kokko, 2008
Dendrocygna autumnalis	10.5		Jeschke & Kokko, 2008
Dicrurus hottentottus	13.1		Lv et al., 2016
Diomedea amsterdamensis	2.1	1	Bried & Jouventin, 2002
Diomedea exulans	0	1	Jeschke & Kokko, 2008
Diomedea exulans	4.9	1	Bried & Jouventin, 2002
Dryobates minor	3		Culina et al., 2015
Eolophus roseicapille	6.2		Jeschke & Kokko, 2008
Erithacus rubecula	14		Jeschke & Kokko, 2008
Eudyptes chrysocome	20.9	1	Jeschke & Kokko, 2008
Eudyptes chrysocome	21.4	1	Bried & Jouventin, 2002
Eudyptes chrysocome	53.7	1	Bried & Jouventin, 2002
Eudyptes chrysolophus	9.2	1	Bried & Jouventin, 2002
Eudyptes chrysolophus	20	1	Bried & Jouventin, 2002
Eudyptes pachyrhynchus	33	1	Culina et al., 2015
Eudyptula minor	3	1	Ens et al., 1996
Eudyptula minor	18	1	Bried & Jouventin, 2002
Falco columbarius	68.4		Jeschke & Kokko, 2008
Falco rupicoloides	7		Jeschke & Kokko, 2008
Falco sparverius	32		Culina et al., 2015
Fratercula arctica	5.6	1	Ens et al., 1996
Fratercula arctica	7.8	1	Bried & Jouventin, 2002
Fratercula arctica	16	1	Bried & Jouventin, 2002
Fulica atra	38.5		Jeschke & Kokko, 2008
Fulmarus glacialis	3.1	1	Bried & Jouventin, 2002
Fulmarus glacialis	3.9	1	Ens et al., 1996
Fulmarus glacialoides	3	1	Jeschke & Kokko, 2008
Fulmaus glacialoides	22.9	1	Bried & Jouventin, 2002
Gavia immer	22.8	1	Jeschke & Kokko, 2008
Geospiza conirostris	21.7		Jeschke & Kokko, 2008
Grallina cyanoleuca	30		Culina et al., 2015
Grus canadensis	3.9		Jeschke & Kokko, 2008
Gymnorhinus cyanocephalus	1.1		Jeschke & Kokko, 2008
Gymnorhinus cyanocephalus	32		Culina et al., 2015
Haematopus ostralegus	10.7		Jeschke & Kokko, 2008
Haematopus ostralegus	12.2		Ens et al., 1996
Halobaena caerulea	20	1	Bried & Jouventin, 2002
Helopsaltes pleskei	79.7		Jeschke & Kokko, 2008
Hirundo neoxena	8		Jeschke & Kokko, 2008
Hirundo rustica	8.3		Ens et al., 1996
Hirundo rustica	73.1		Ens et al., 1996
Histrionicus histrionicus	96.92		Rodway, 2013
Hydrobates pelagicus	22.7	1	Bried & Jouventin, 2002
Hydroprogne caspia	53.8	1	Jeschke & Kokko, 2008
Hymenolaimus malacorhynchos	11.3		Jeschke & Kokko, 2008
Lagopus lagopus	13.9		Ens et al., 1996
Lagopus lagopus	16.9		Ens et al., 1996
Lagopus lagopus	17.45		Culina et al., 2015
Lagopus leucura	19.5		Jeschke & Kokko, 2008
Larus delawarensis	28	1	Ens et al., 1996
Larus glaucescens	30	1	Jeschke & Kokko, 2008
Larus hyperboreus	3.3	1	This study
Larus hyperboreus	9		Gaston et al. 2009
Leucocarbo atriceps	58		Jeschke & Kokko, 2008
Leucocarbo atriceps	59.7	1	Bried & Jouventin, 2002
Leucocarbo atriceps	100	1	Jeschke & Kokko, 2008
Leuconotopicus borealis	5		Jeschke & Kokko, 2008
Lophocora leadbeateri	1.3		Jeschke & Kokko, 2008
Macronectes giganteus	16	1	Jeschke & Kokko, 2008
Macronectes giganteus	19.2	1	Bried & Jouventin, 2002
Macronectes halli	14	1	Jeschke & Kokko, 2008
Malurus cornatus	18.5		Hidalgo Aranzamendi et al. 2016
Malurus cyaneus	0		Jeschke & Kokko, 2008
Malurus splendens	2		Jeschke & Kokko, 2008
Megadyptes antipodes	18	1	Bried & Jouventin, 2002
Melospiza melodia	73		Jeschke & Kokko, 2008
Merops apiaster	19		Jeschke & Kokko, 2008
Merops bullockoides	12.9		Jeschke & Kokko, 2008
Morus bassanus	16.5	1	Bried & Jouventin, 2002
Morus serrator	16.5	1	Culina et al., 2015
Nectarinia johnstoni	0		Jeschke & Kokko, 2008
Oceanites oceanicus	20	1	Bried & Jouventin, 2002
Oceanodroma leucorhoa	5	1	Jeschke & Kokko, 2008
Oenanthe leucura	15.4		Jeschke & Kokko, 2008
Otus elegans	40		Culina et al., 2015
Pachycephala rufiventris	37		Culina et al., 2015
Pachyptila belcheri	20.8	1	Bried & Jouventin, 2002
Pachyptila desolata	12	1	Bried & Jouventin, 2002
Pachyptila turtur	1	1	Jeschke & Kokko, 2008
Pagodroma nivea	11.7	1	Bried & Jouventin, 2002
Papasula abbotti	10	1	Bried & Jouventin, 2002
Parus caeruleus	30.8		Jeschke & Kokko, 2008
Parus caeruleus	47.6		Ens et al., 1996
Parus caeruleus	56.3		Ens et al., 1996
Parus caeruleus	64		Gilsenan et al. 2017
Parus caeruleus	84.6		Ens et al., 1996
Parus major	0		Ens et al., 1996
Parus major	12.5		Ens et al., 1996
Parus major	12.7		Ens et al., 1996
Parus major	15.9		Ens et al., 1996
Parus major	19.4		Ens et al., 1996
Parus major	19.6		Ens et al., 1996
Parus major	20.8		Ens et al., 1996
Parus major	21.3		Ens et al., 1996
Parus major	22.5		Ens et al., 1996
Parus major	25		Ens et al., 1996
Parus major	33.5		Ens et al., 1996
Parus major	34.7		Ens et al., 1996
Parus major	46.2		Ens et al., 1996
Parus major	49.3		Ens et al., 1996
Passer domesticus	66		Culina et al., 2015
Passerculus sandwichensis	47		Wheelwright & Teplitsky, 2017
Passerina cyanea	50.7		Jeschke & Kokko, 2008
Pelecanoides urinatrix	7.2	1	Bried & Jouventin, 2002
Petroica multicolor	15.4		Jeschke & Kokko, 2008
Petroica phoenicea	28.6		Jeschke & Kokko, 2008
Phaethon lepturus	3	1	Bried & Jouventin, 2002
Phaethon lepturus	8	1	Jeschke & Kokko, 2008
Phalacrocorax aristotelis	31	1	Bried & Jouventin, 2002
Phalacrocorax aristotelis	35	1	Culina et al., 2015
Phalacrocorax harrisi	88.1	1	Bried & Jouventin, 2002
Phalacrocorax penicillatus	62.5	1	Jeschke & Kokko, 2008
Phoebastria immutabilis	2.1	1	Bried & Jouventin, 2002
Phoebastria irrorata	0	1	Jeschke & Kokko, 2008
Phoebetria fusca	5.2	1	Bried & Jouventin, 2002
Phoenicopterus ruber	98		Culina et al., 2015
Phoenicopterus ruber	100		Ens et al., 1996
Phoeniculus purpureus	0		Jeschke & Kokko, 2008
Phoeniculus purpureus	1.1		Ens et al., 1996
Pica pica	33		Culina et al., 2015
Platalea leucorodia	100		Jeschke & Kokko, 2008
Pluvialis squatarola	4.8		Jeschke & Kokko, 2008
Podiceps auritus	86.4	1	Jeschke & Kokko, 2008
Podiceps grisegena	32	1	Jeschke & Kokko, 2008
Poecile atricapillus	22		Culina et al., 2015
Poecile montanus	12		Culina et al., 2015
Poecile palustris	20		Jeschke & Kokko, 2008
Pomarea dimidiata	13		Culina et al., 2015
Procellaria aequinoctialis	6.3	1	Bried & Jouventin, 2002
Procellaria cinerea	4.1	1	Bried & Jouventin, 2002
Procellaria parkinsoni	12	1	Bried & Jouventin, 2002
Pterodroma inexpectata	17	1	Bried & Jouventin, 2002
Pterodroma lessonii	8.8	1	Bried & Jouventin, 2002
Pterodroma macroptera	12.5	1	Bried & Jouventin, 2002
Ptychoramphus aleuticus	6.3	1	Bried & Jouventin, 2002
Ptychoramphus aleuticus	7.3	1	Jeschke & Kokko, 2008
Puffinus puffinus	9.7	1	Bried & Jouventin, 2002
Puffinus yelkouan	4.5		Bourgeois et al., 2014
Pygoscelis adeliae	16	1	Bried & Jouventin, 2002
Pygoscelis adeliae	30	1	Ens et al., 1996
Pygoscelis adeliae	38	1	Ens et al., 1996
Pygoscelis adeliae	43.5	1	Bried & Jouventin, 2002
Pygoscelis antarcticus	17.9	1	Bried & Jouventin, 2002
Pygoscelis papua	9.8	1	Bried & Jouventin, 2002
Pygoscelis papua	10	1	Ens et al., 1996
Pygoscelis papua	10	1	Ens et al., 1996
Pygoscelis papua	24	1	Bried & Jouventin, 2002
Pygoscelis papua	51.5	1	Ens et al., 1996
Pyrrhocorax pyrrhocorax	0		Banda & Blanco, 2014
Recurvirostra americana	41		Jeschke & Kokko, 2008
Rissa tridactyla	19.3	1	Bried & Jouventin, 2002
Rissa tridactyla	19.1	1	This study
Rissa tridactyla	45.7		Angelier et al. 2007
Rissa tridactyla	26.1	1	Ens et al., 1996
Rissa tridactyla	28.1	1	Bried & Jouventin, 2002
Sayornis phoebe	4		Culina et al., 2015
Setophaga citrina	42.9		Jeschke & Kokko, 2008
Setophaga discolor	54		Jeschke & Kokko, 2008
Sitta europaea	0		Jeschke & Kokko, 2008
Spheniscus demersus	13.8	1	Bried & Jouventin, 2002
Spheniscus magellanicus	10	1	Bried & Jouventin, 2002
Spheniscus mendiculus	11	1	Bried & Jouventin, 2002
Stercorarius maccormicki	1.5	1	Bried & Jouventin, 2002
Stercorarius maccormicki	9.1	1	Bried & Jouventin, 2002
Stercorarius maccormicki	15	1	Bried & Jouventin, 2002
Stercorarius parasiticus	17.1	1	Jeschke & Kokko, 2008
Stercorarius skua	3.5	1	Bried & Jouventin, 2002
Stercorarius skua	6.4	1	Bried & Jouventin, 2002
Stercorarius skua	11	1	Bried & Jouventin, 2002
Sterna hirundo	18.9	1	Bried & Jouventin, 2002
Sterna hirundo	25	1	Culina et al., 2015
Strix aluco	17.5		Jeschke & Kokko, 2008
Strix uralensis	4		Jeschke & Kokko, 2008
Struthidea cinerea	17		Warrington et al., 2015
Sula dactylatra	45.2	1	Jeschke & Kokko, 2008
Sula granti	28	1	Culina et al., 2015
Sula leucogaster	2.3	1	Bried & Jouventin, 2002
Tachycineta bicolor	76		Culina et al., 2015
Tadorna tadorna	19.5		Jeschke & Kokko, 2008
Tadorna tadornoides	33		Jeschke & Kokko, 2008
Thalassarche bulleri	0	1	Ens et al., 1996
Thalassarche bulleri	3.8	1	Bried & Jouventin, 2002
Thalassarche chlororhynchos	4	1	Jeschke & Kokko, 2008
Thalassarche chlororhynchos	9.4	1	Bried & Jouventin, 2002
Thalassarche chrysostoma	3.7	1	Bried & Jouventin, 2002
Thalassarche melanophris	4.5	1	Bried & Jouventin, 2002
Thalassarche melanophris	6	1	Jeschke & Kokko, 2008
Thalassarche melanophris	7.7	1	Bried & Jouventin, 2002
Thalassoica antarctica	2.5	1	This study
Tringa semipalmata	5		Botero & Rubenstein 2012
Tringa totanus	11		Jeschke & Kokko, 2008
Troglodytes aedon	23.3		Carro et al., 2017
Troglodytes aedon	58		Jeschke & Kokko, 2008
Turdus merula	11.1		Ens et al., 1996
Turdus merula	31.7		Ens et al., 1996
Tyrannus tyrannus	14		Culina et al., 2015
Tyto alba	22		Culina et al., 2015
Tyto alba	23.5		Dreiss & Roulin, 2014
Uria aalge	9.2	1	Jeschke & Kokko, 2008
Uria aalge	11.7	1	Bried & Jouventin, 2002
Uria lomvia	1.9	1	This study
Zonotrichia leucophrys	34.1		Jeschke & Kokko, 2008
Zosterops lateralis	2.5		Jeschke & Kokko, 2008
References
Banda, E., & Blanco, G. (2014). Bird study, 61(3), 371¨-377.
Bourgeois, K., Dromzée, S., & Vidal, E. (2014). Acta Ornithologica, 49(1), 9–22.
Bried, J., & Jouventin, P. (2002). In Biology of Marine Birds.
Carro, M. E., Llambías, P. E., & Fernández, G. J. (2017). Ibis, 159(1), 168-179.
Culina, A., Radersma, R., & Sheldon, B. C. (2015). Biological Reviews, 90(4), 1015-1034.
DuVal, E. H. (2013). The American Naturalist, 181(2), 213-222.
Ens, B. J., Choudhury, S., & Black, J. M. (1996). The Study of Monogamy (Oxford University Press, p. 345-394).
Friedrich, M. J., Hunt, K. L., Catlin, D. H., & Fraser, J. D. (2015). The Auk: Ornithological Advances, 132(1), 265-276.
Gilsenan, C., Valcu, M., & Kempenaers, B. (2017). Animal Behaviour, 133, 57–72.
Hidalgo Aranzamendi, N., Hall, M. L., Kingma, S. A., Sunnucks, P., & Peters, A. (2016). Behavioral Ecology, arw101.
Jeschke, J. M., & Kokko, H. (2008). Behavioral Ecology and Sociobiology, 63(1), 1-9
Lv, L., Komdeur, J., Li, J., Scheiber, I. B., & Zhang, Z. (2016). Behavioral Ecology, 27(4), 1255-1262.
Martin, R. O., Koeslag, A., Curtis, O., & Amar, A. (2014). Animal Behaviour, 93, 59-68.
Rodway, M. S. (2013). Waterbirds, 36(2), 189-198.
van Leeuwen, C. H., & Jamieson, S. E. (2018). The Wilson Journal of Ornithology, 130(1), 140-151.
Warrington, M. H., Rollins, L. A., Russell, A. F., & Griffith, S. C. (2015). Behavioral ecology and sociobiology, 69(8), 1311-1321.
Wheelwright, N. T., & Teplitsky, C. (2017). The American Naturalist, 190(4), 557-569.
